# Supplementary material for: Synthesis, Antioxidant, and Antifungal Activities of β-Ionone Thiazolylhydrazone Derivatives and Their Application in Anti-Browning of Freshly Cut Potato
Source: Molecules. 2023 Sep 20;28(18):6713. doi: 10.3390/molecules28186713 (PMC10537339; doi:10.3390/molecules28186713)
Supplement: Supplementary file 1 [file molecules-28-06713-s001.zip]

Archive with 1 entries (1 files):
- molecules-2576282-supplementary.pdf
